# Supplementary material for: MiR-323a regulates ErbB3/EGFR and blocks gefitinib resistance acquisition in colorectal cancer
Source: Cell Death Dis. 2022 Mar 22;13(3):256. doi: 10.1038/s41419-022-04709-9 (PMC8940899; doi:10.1038/s41419-022-04709-9)
Supplement: Supplementary file 2 — SUPPLEMENT rna seq TABLE [file 41419_2022_4709_MOESM2_ESM.xls]

## Sheet: tDeg
Symbol	Entrez	logFC	P.Value	adj.P.Val
GPR15	2838	-6.03112	5.99337e-11	9.5596e-08
LOC645433	645433	-3.64988	2.42116e-08	7.60503e-06
ALDH1L1-AS1	100874204	-3.63799	1.25375e-08	5.22682e-06
HTR7	3363	-3.2566	1.85227e-11	8.9338e-08
LOC102723331	102723331	-3.20325	2.27267e-08	7.50075e-06
STC1	6781	-3.11122	1.17425e-07	2.43818e-05
LOC100507065	100507065	-2.7638	2.5333e-08	7.60503e-06
PALLD	23022	-2.68959	1.15335e-06	0.000126885
ANKFN1	162282	-2.59543	4.4869e-07	6.46195e-05
LRG1	116844	-2.43951	3.20182e-08	9.05772e-06
LOC107987251	107987251	-2.40012	3.07629e-05	0.00126913
LOC105369187	105369187	-2.33966	0.000399811	0.00780025
CBR4	84869	-2.26021	1.44586e-09	8.80971e-07
CPOX	1371	-2.22241	1.14885e-09	8.14448e-07
NTN5	126147	-2.16741	1.00738e-05	0.000591073
CPOX	1371	-2.15103	8.52565e-07	0.000105518
LOC107985563	107985563	-2.11454	2.1561e-06	0.000196912
KLRC3	3823	-1.91073	1.2611e-06	0.000134471
SPON1	10418	-1.90563	1.84192e-05	0.000889625
CLDND1	56650	-1.8948	7.32324e-06	0.000483395
ALOX15	246	-1.87103	3.058e-05	0.00126819
FLJ22447	400221	-1.86012	3.19447e-06	0.000250528
AOPEP	84909	-1.83109	8.64478e-06	0.000522712
GLDN	342035	-1.75142	1.18844e-05	0.000644768
CPOX	1371	-1.74908	0.000524662	0.00948824
LOC112268296	112268296	-1.74194	3.3386e-06	0.000259265
METTL7A	25840	-1.73842	0.000258631	0.00586995
IDNK	414328	-1.67366	4.34038e-07	6.3667e-05
ACOT11	26027	-1.66698	8.29389e-07	0.000104279
LOC102723409	102723409	-1.66601	0.000129577	0.00369202
SCG2	7857	-1.6572	1.60915e-07	2.9642e-05
CYSRT1	375791	-1.63291	2.67176e-06	0.000220448
LOC284600	284600	-1.62047	7.84666e-07	0.000101891
LURAP1	541468	-1.60529	8.094e-06	0.000512901
MMP7	4316	-1.58499	9.99584e-07	0.000114798
LINC01844	101926975	-1.56081	0.000496567	0.00914723
HSPD1P11	100359396	-1.54986	1.07481e-05	0.00060811
SOX4	6659	-1.5479	0.000319928	0.0066975
IFI44L	10964	-1.53145	1.21613e-05	0.000655302
MTA3	57504	-1.52495	2.2336e-05	0.00100525
CCDC194	110806280	-1.52246	8.04435e-07	0.000102773
LOC107984128	107984128	-1.49344	4.32962e-05	0.00167292
KCNMB4	27345	-1.47473	0.000222745	0.00522001
SASS6	163786	-1.46567	0.000178536	0.00455296
NCAPGP1	100421096	-1.46077	3.56246e-05	0.00143456
AOPEP	84909	-1.45688	1.60195e-07	2.9642e-05
NR2F1	7025	-1.4451	9.57936e-08	2.11394e-05
LY6D	8581	-1.41995	2.18921e-05	0.00100171
LYZ	4069	-1.41673	6.00385e-06	0.000403021
LOC101928100	101928100	-1.41412	0.000188693	0.00472987
APOBEC3F	200316	-1.3743	1.4961e-08	5.50317e-06
ATF7IP2	80063	-1.36937	0.000115738	0.00337044
LOC107986304	107986304	-1.36897	0.000560252	0.0098784
PRSS30P	124221	-1.36593	0.000296606	0.00645444
FLJ12825	440101	-1.35953	0.000187787	0.00472211
ABCC3	8714	-1.35428	7.84986e-08	1.8842e-05
LOC105378452	105378452	-1.33864	2.69101e-05	0.00115845
LOC107984387	107984387	-1.33425	3.47628e-06	0.000267336
RPLP0P2	113157	-1.33296	0.000517779	0.00940672
HLA-DPB1	3115	-1.33038	3.56783e-05	0.00143456
KCNA7	3743	-1.32802	2.53682e-05	0.00111017
PCDHB9	56127	-1.32516	6.97168e-05	0.00233994
HMGA2-AS1	100129940	-1.31468	8.1541e-05	0.00263627
TPTE2P1	646405	-1.30378	1.67783e-05	0.00083068
LTBP3	4054	-1.3017	5.15135e-06	0.000367602
LOC105372249	105372249	-1.30049	1.27103e-07	2.51696e-05
LAMB2P1	22973	-1.29961	0.000408448	0.00794917
HSD17B1P1	643646	-1.29033	2.20815e-06	0.000198759
LOC107986874	107986874	-1.2879	0.000195989	0.00486656
TMEM63A	9725	-1.28231	0.00018238	0.00461543
LOC105373976	105373976	-1.27742	0.000261128	0.0059014
RAB28P5	100128416	-1.2759	0.000359689	0.00726811
KLRC2	3822	-1.26372	0.000265816	0.00596467
TNRC6C-AS1	100131096	-1.26083	1.63845e-05	0.000830258
SCART1	619207	-1.26057	5.21686e-05	0.00192199
LOC101928722	101928722	-1.24966	6.68509e-05	0.00228244
DDHD2	23259	-1.24329	8.60363e-06	0.000522712
PYROXD2	84795	-1.24178	0.000118368	0.00341899
TMEM67	91147	-1.2396	0.000287609	0.00634581
MORN1	79906	-1.22373	0.000310401	0.00660938
OGFR-AS1	101409261	-1.22092	0.000208357	0.00505366
RPS29	6235	-1.21618	1.23738e-05	0.000662248
LOC107986918	107986918	-1.21304	6.66941e-06	0.000443936
FOXQ1	94234	-1.20051	0.000213693	0.00512928
SYNE2	23224	-1.1846	5.60266e-05	0.00203566
LOC107985278	107985278	-1.18424	0.000110592	0.00326991
LOC100505585	100505585	-1.17647	0.000165367	0.00432627
UVSSA	57654	-1.17261	0.000454395	0.00858043
TNFRSF13C	115650	-1.16588	0.000124421	0.00355791
HLA-DQB1-AS1	106480429	-1.16004	5.6463e-05	0.00203566
LOC100420794	100420794	-1.14027	0.000254934	0.0058194
UVSSA	57654	-1.13754	0.000344225	0.00702733
LOC112268146	112268146	-1.13078	0.000377997	0.00750847
RBM43	375287	-1.12046	0.000150588	0.00407102
RUNDC3A-AS1	101926996	-1.11739	0.000140127	0.00386168
LINC00997	401321	-1.10891	0.00012431	0.00355791
TCF7L2	6934	-1.10799	1.36979e-05	0.000717064
BCL7C	9274	-1.10635	0.000165492	0.00432627
LOC101926907	101926907	-1.10115	5.61686e-06	0.000393727
RHOBTB3	22836	-1.09859	1.49587e-06	0.000151673
FZR1	51343	-1.09735	0.000382666	0.00755884
EFNB2	1948	-1.07767	3.16504e-06	0.000250528
RNF213	57674	-1.07075	9.89137e-05	0.00301344
LOC105376156	105376156	-1.0642	0.000211275	0.00510216
LZTS2	84445	-1.0593	0.000425643	0.0081833
TVP23C	201158	-1.05311	0.00030333	0.00654558
ZNF500	26048	-1.05117	1.14228e-05	0.000628332
MTMR9LP	339483	-1.04823	2.07763e-06	0.00019361
SPATA9	83890	-1.04491	0.000333234	0.00689176
MICOS10P1	100462953	-1.04392	6.83055e-05	0.00232209
SEC1P	653677	-1.04221	7.58045e-06	0.000490711
LINC00672	100505576	-1.0398	6.67118e-07	8.92084e-05
ID2	3398	-1.03539	0.000108354	0.00322659
ERBB3	2065	-1.02706	0.00051506	0.00937882
LOC101930275	101930275	-1.01544	0.000215514	0.00514182
PRR7	80758	-1.01282	0.000481844	0.00895936
GAL3ST4	79690	-1.01081	8.30901e-06	0.000522346
DNAJC17	55192	-1.00272	6.53552e-05	0.00226061
IFIT2	3433	-0.995952	2.17548e-05	0.00100171
LOC101927864	101927864	-0.991544	4.35978e-06	0.000322746
NOVA2	4858	-0.99012	0.000520382	0.00943237
LOC107985227	107985227	-0.989454	0.000436153	0.00832474
ELFN2	114794	-0.982865	3.48746e-07	5.31234e-05
ODF3B	440836	-0.980869	0.000527894	0.00951155
NEAT1	283131	-0.980437	5.92802e-06	0.000403021
LMOD1	25802	-0.974625	0.000558051	0.00986679
ATXN7L1	222255	-0.960985	0.000323392	0.00673805
MAP1A	4130	-0.956952	9.18548e-05	0.0028092
CCDC34	91057	-0.955686	0.000310401	0.00660938
REV3L	5980	-0.948016	0.000292763	0.00640751
EGLN1P1	106660614	-0.939459	6.03768e-05	0.00210681
LIVAR	102724895	-0.939076	0.000303954	0.00654558
SNTB1	6641	-0.937736	4.54148e-05	0.00172649
DNASE1	1773	-0.935092	4.81539e-05	0.00180771
FER1L4	80307	-0.931974	4.41015e-05	0.00169577
MEX3A	92312	-0.931515	0.000242249	0.00561068
GPATCH8	23131	-0.930974	8.84878e-05	0.00275822
ACP6	51205	-0.930947	0.000529377	0.00951155
HOXC11	3227	-0.930179	0.000418042	0.00807826
CCDC152	100129792	-0.927552	8.19547e-05	0.00263888
NEK5	341676	-0.924902	0.000531044	0.00951155
LOC401261	401261	-0.924731	5.87133e-05	0.00207619
TFAP2A-AS1	100130275	-0.924604	9.16395e-06	0.000545772
FKBP5	2289	-0.91083	0.000292831	0.00640751
LMF1	64788	-0.907611	0.000319742	0.0066975
LOC646736	646736	-0.899155	0.000176559	0.00454067
HMGA2-AS1	100129940	-0.894605	1.62068e-05	0.000830258
HMGA2-AS1	100129940	-0.874724	6.61219e-05	0.00226732
LOC100506679	100506679	-0.874368	0.000249894	0.00572112
PON3	5446	-0.869313	7.76293e-05	0.00255146
LINC00482	284185	-0.863115	1.72908e-05	0.000850684
RPS20	6224	-0.858208	0.000131696	0.00372558
CNTNAP3	79937	-0.857099	5.72857e-05	0.00205321
LOC112268203	112268203	-0.848308	8.35402e-05	0.00266823
LOC100134368	100134368	-0.846196	0.000310345	0.00660938
KNDC1	85442	-0.843235	0.000470036	0.00878102
LINC01963	150967	-0.843002	1.41528e-05	0.000732709
LOC107985000	107985000	-0.842138	0.000391244	0.00768993
FOXC1	2296	-0.837835	6.60365e-05	0.00226732
RABL2B	11158	-0.836276	7.92119e-05	0.00258205
STXBP2	6813	-0.83612	0.000530709	0.00951155
HLA-DQB1	3119	-0.836113	5.95318e-06	0.000403021
OPA3	80207	-0.827654	8.8795e-05	0.00275822
PTPN14	5784	-0.823188	4.04189e-05	0.00157713
NELFB	25920	-0.820836	2.48689e-06	0.000207354
LINC01521	54944	-0.819483	0.000185212	0.00467219
INTU	27152	-0.798708	5.37592e-06	0.000380202
RWDD2B	10069	-0.794561	0.000283869	0.00628208
ZNF561-AS1	284385	-0.790613	1.64881e-05	0.000830258
LOC112268109	112268109	-0.788803	1.1563e-05	0.000631658
MAML3	55534	-0.783497	0.000283927	0.00628208
LOC101928489	101928489	-0.782684	0.00034964	0.00708313
ENOSF1	55556	-0.78175	0.000327596	0.00679289
RAB3B	5865	-0.780243	1.30453e-05	0.000688879
TMC6	11322	-0.775089	0.000153837	0.00414472
LOC112268235	112268235	-0.774153	0.000340906	0.0069901
ARNT2	9915	-0.769852	0.000362209	0.00730039
TBC1D8	11138	-0.759404	4.29338e-06	0.000320829
HOXA7	3204	-0.751268	0.000219735	0.00519229
LPXN	9404	-0.740319	0.000562707	0.00988293
PSD4	23550	-0.732976	0.000249906	0.00572112
ARL4C	10123	-0.731806	4.55544e-05	0.00172649
SERPINA5	5104	-0.72566	0.00034832	0.00707447
CICP14	100130600	-0.721681	1.64654e-05	0.000830258
NEK8	284086	-0.716539	0.000346564	0.00705689
LOC102724562	102724562	-0.714902	0.000270358	0.00603241
LOC107984338	107984338	-0.710853	0.000137162	0.00381215
TSPYL4	23270	-0.704463	2.12888e-05	0.000986132
LOC105374013	105374013	-0.700666	0.000465459	0.00873672
AHR	196	-0.695036	7.67833e-05	0.00255146
SLC35E2A	9906	-0.69422	3.03197e-05	0.00126401
TRND	4555	-0.689772	5.30564e-05	0.00194565
ATP6V1A	523	-0.688787	2.74435e-05	0.00117503
RAD51-AS1	100505648	-0.681042	0.000541546	0.00961791
ANKRD23	200539	-0.676134	0.000336462	0.0069404
ARSD-AS1	100506356	-0.674945	0.00024472	0.00565138
KCNMB4	27345	-0.67072	0.00026982	0.00603241
PPP1R3E	90673	-0.665162	0.000510377	0.00933648
LDB1	8861	-0.664709	0.000385295	0.00759185
VMAC	400673	-0.654473	0.000485161	0.00899014
RPL31	6160	-0.63288	8.95536e-05	0.00277091
LOC102723814	102723814	-0.629408	0.000339052	0.00697566
ADIRF	10974	-0.605443	0.000103632	0.00312118
SLC9A3-AS1	100288152	-0.60544	0.000393081	0.00770692
MXD4	10608	-0.594401	5.65388e-05	0.00203566
PDGFRL	5157	-0.573097	0.000231027	0.00539814
LOC108783654	108783654	-0.568017	0.000158259	0.00419254
LINC00511	400619	-0.540761	0.000212326	0.00511195
LINC01000	402483	-0.539162	0.000214984	0.00514182
RPL37	6167	-0.523891	0.00048577	0.00899014
LINC01004	100216546	-0.523405	0.00037333	0.00744874
RBM5-AS1	100775107	-0.512946	0.000451613	0.00857335
MCM6	4175	0.501368	0.000161744	0.00425638
ARL2BP	23568	0.509337	0.000379874	0.00752246
FAM43A	131583	0.520878	0.000198203	0.00490614
MYH9	4627	0.521148	0.000208629	0.00505366
MAP1LC3B	81631	0.52278	5.99577e-05	0.00210681
SBDS	51119	0.532324	0.000112069	0.00328778
HSPA5	3309	0.548316	0.000394654	0.00771866
SHB	6461	0.557292	0.000220315	0.00519229
KCTD5	54442	0.562039	9.0332e-05	0.00277333
ULBP3	79465	0.566404	0.000478726	0.00892233
SARS	6301	0.568257	0.000113335	0.00331264
LOC112268155	112268155	0.581536	0.000172104	0.00445825
EHD2	30846	0.597094	8.23478e-05	0.0026408
CALR	811	0.597228	2.41333e-05	0.001062
TMEM120B	144404	0.598411	2.04216e-05	0.000957157
CYSTM1	84418	0.602259	0.00041814	0.00807826
SLC7A6OS	84138	0.60594	0.000203168	0.0049833
EFNB1	1947	0.606282	8.63226e-05	0.00272415
MICA	100507436	0.606497	0.000133001	0.00373794
RPP25	54913	0.616022	0.000261506	0.0059014
YRDC	79693	0.617018	0.0001187	0.00341899
LRRC59	55379	0.617543	0.000258027	0.00586995
SIAH2	6478	0.627422	2.35934e-05	0.00104404
LAP3	51056	0.638793	3.78929e-05	0.00149328
GDF11	10220	0.641657	0.000313411	0.00662008
DNAJB11	51726	0.644282	0.000101038	0.00305468
RTN4R	65078	0.646159	8.82841e-05	0.00275822
HOXB4	3214	0.652465	8.80711e-05	0.00275822
TMEM52	339456	0.659089	5.51271e-05	0.00201227
SERP1	27230	0.663067	8.53339e-06	0.000522712
LOC100287015	100287015	0.666921	0.000117041	0.0033959
TMEM201	199953	0.667978	7.90305e-05	0.00258205
SRXN1	140809	0.669676	8.39862e-06	0.000522712
HOXB9	3219	0.672043	1.90293e-05	0.000913521
HTR1D	3352	0.679689	0.000172229	0.00445825
SNORA104	106635534	0.680913	2.6195e-05	0.00114006
S100A10	6281	0.682149	8.00705e-06	0.000511483
TICAM1	148022	0.683838	0.00029436	0.00642321
LNCAROD	101928687	0.683973	0.000288554	0.006349
PLEK2	26499	0.685082	0.000447064	0.00851248
TIGAR	57103	0.691558	6.03629e-05	0.00210681
UNC13D	201294	0.693136	0.000139357	0.00385962
LMF1	64788	0.693808	0.000454965	0.00858043
RHOF	54509	0.693853	2.46209e-06	0.000207354
LSM10	84967	0.69789	3.3444e-05	0.00137259
YWHAH	7533	0.699529	2.32897e-05	0.00103965
INF2	64423	0.702599	0.000550943	0.0097629
OSGIN1	29948	0.717298	0.000141976	0.00387791
COTL1	23406	0.725499	5.85487e-06	0.000403021
MYL9	10398	0.72957	0.000499116	0.00915161
NFE2L3	9603	0.734254	1.06034e-05	0.00060811
LINC00662	148189	0.741384	0.000154724	0.00415447
KRT8P3	728638	0.743143	7.75173e-05	0.00255146
LOC105369952	105369952	0.749168	0.000424503	0.00818123
PPP1R15A	23645	0.756955	3.70105e-05	0.00147317
AKAP12	9590	0.7591	1.91205e-06	0.000182474
ACTB	60	0.760354	9.77855e-07	0.000114798
LOC102723996	102723996	0.760639	0.000107425	0.00321098
PYGB	5834	0.762856	0.000140899	0.0038618
LOC105370792	105370792	0.765995	0.000271755	0.00604655
BLVRB	645	0.771028	7.57255e-06	0.000490711
ACBD3	64746	0.77106	1.03175e-05	0.00060092
SERPINB5	5268	0.771325	5.08747e-06	0.000366344
CPPED1	55313	0.775057	0.000179163	0.00455296
RPL27	6155	0.778172	0.000140407	0.00386168
SLC39A3	29985	0.78201	0.000173822	0.00448484
MYC	4609	0.782563	0.000372307	0.00744874
OAF	220323	0.785437	0.000111113	0.00327184
RANGAP1	5905	0.786569	1.75205e-05	0.000856664
TFAP2C	7022	0.788387	4.43472e-05	0.00169698
DKK1	22943	0.794468	3.96873e-06	0.000302272
LOC105378083	105378083	0.798402	0.000320459	0.0066975
RRAS	6237	0.809832	2.16278e-06	0.000196912
LOC389641	389641	0.811926	1.79928e-05	0.00087436
TCTA	6988	0.812622	0.0003041	0.00654558
RIPK4	54101	0.814695	1.99669e-05	0.000947053
ARC	23237	0.822108	5.76761e-05	0.00205789
GPR39	2863	0.822253	0.000220497	0.00519229
LOC105376938	105376938	0.823983	0.00014735	0.00401087
CYP51A1	1595	0.830295	4.81368e-05	0.00180771
HES2	54626	0.830495	1.2139e-06	0.000131716
SNAI1	6615	0.838372	0.000106513	0.00319579
EID3	493861	0.83917	0.00020268	0.0049833
FAM149A	25854	0.842429	0.000157243	0.00418488
LYPD3	27076	0.843704	2.93263e-05	0.00123561
LOC101930593	101930593	0.84643	0.000561202	0.0098784
TRIB3	57761	0.847298	0.000318438	0.0066975
SLC35F3	148641	0.859591	0.000156865	0.00418488
SLC2A1	6513	0.859903	3.4778e-05	0.0014127
SCD	6319	0.865427	1.65611e-05	0.000830258
MN1	4330	0.869031	1.06102e-05	0.00060811
STARD4-AS1	100505678	0.875335	0.000150573	0.00407102
LAMP3	27074	0.876545	0.00024785	0.00570703
C10orf25	220979	0.87797	2.21309e-05	0.00100171
MIR614	693199	0.880977	5.67339e-07	7.74809e-05
KRT8	3856	0.881378	1.1105e-05	0.000617269
DUSP7	1849	0.881974	0.000110634	0.00326991
TERC	7012	0.900128	0.000490677	0.0090598
LOC102606465	102606465	0.91005	2.84535e-05	0.00120524
TECPR1	25851	0.914054	0.000307901	0.00660938
DUSP9	1852	0.916209	0.000429927	0.00823644
TNFRSF12A	51330	0.916558	0.00037822	0.00750847
DUSP5	1847	0.91667	1.31702e-06	0.000137265
DNAJB1	3337	0.918621	0.000303278	0.00654558
NES	10763	0.920686	0.000133077	0.00373794
FKBP4	2288	0.933349	4.68969e-06	0.000343954
LOC112268444	112268444	0.943748	4.13572e-05	0.00160583
CCND1	595	0.944907	2.72774e-06	0.000222746
MYADM	91663	0.945052	0.000537194	0.00957232
FOS	2353	0.947294	0.000220618	0.00519229
RNF223	401934	0.953183	5.54252e-07	7.70216e-05
OLMALINC	90271	0.954473	9.57911e-07	0.000114798
CYB5R4	51167	0.977322	2.48333e-07	4.1852e-05
EHD4	30844	0.984311	2.65452e-05	0.00114899
FJX1	24147	0.989778	5.56461e-08	1.46924e-05
LOC105369438	105369438	0.994512	0.000239058	0.00555302
ANXA3	306	0.999204	3.45079e-07	5.31234e-05
CALHM5	254228	0.99929	3.60378e-05	0.00144169
KCTD12	115207	1.01849	8.1276e-05	0.00263627
KLF2	10365	1.01856	1.24877e-05	0.00066386
LOC100506055	100506055	1.01932	2.42994e-06	0.000206963
LOC101928300	101928300	1.03463	3.76476e-05	0.00149103
TRABD2A	129293	1.03584	8.99387e-05	0.002772
FZD1	8321	1.03719	2.33629e-05	0.00103965
CAV2	858	1.03746	0.000498723	0.00915161
GAL	51083	1.04195	8.45939e-05	0.00268296
MACF1	23499	1.04348	1.37601e-05	0.000717064
KRT14	3861	1.05169	7.72634e-05	0.00255146
CHST13	166012	1.05626	5.09496e-05	0.0018947
LOC107984298	107984298	1.05635	0.00051321	0.00936667
MICALCL	84953	1.05935	1.61432e-06	0.000158747
CDC42EP4	23580	1.06064	0.000220907	0.00519229
LOC105372579	105372579	1.0608	3.0148e-05	0.0012635
TM4SF19-AS1	100874214	1.06849	2.05442e-05	0.000957238
S100A11	6282	1.08011	2.26567e-07	3.90139e-05
FSTL3	10272	1.08616	1.97411e-05	0.000941982
WNT3A	89780	1.09043	3.40555e-05	0.00139048
FLNB-AS1	105377105	1.09491	0.000157442	0.00418488
RNF182	221687	1.10279	0.000134958	0.0037641
ESAM	90952	1.11828	4.1017e-06	0.000309424
VSIR	64115	1.13144	4.80938e-07	6.80269e-05
DOCK5	80005	1.13655	5.20598e-05	0.00192199
KRT6B	3854	1.13745	0.000372537	0.00744874
MGC12916	84815	1.13779	7.44519e-05	0.00248833
NOCT	25819	1.15281	3.67031e-07	5.48539e-05
FSCN1	6624	1.15959	1.20047e-07	2.43818e-05
C17orf82	388407	1.16569	0.000203208	0.0049833
LOC145694	145694	1.17735	1.67793e-05	0.00083068
ZBED2	79413	1.19118	0.00017812	0.00455296
SERPINE1	5054	1.20761	1.45943e-07	2.81955e-05
LOC146253	146253	1.21778	0.00019033	0.00475586
RHOB	388	1.22212	8.76981e-08	2.04311e-05
CDA	978	1.22924	1.07223e-05	0.00060811
JUN	3725	1.25876	1.52847e-08	5.50317e-06
ZNF271P	10778	1.25973	0.000458217	0.00862123
LINC00857	439990	1.26246	8.51848e-06	0.000522712
ACBD3-AS1	107985353	1.27326	6.93196e-05	0.00233651
KIAA0754	643314	1.27426	5.95521e-06	0.000403021
ABALON	103021294	1.27631	2.59178e-07	4.27698e-05
RTN4RL1	146760	1.28613	1.51271e-06	0.000151673
LOC112267864	112267864	1.29121	0.000130284	0.00369886
LOC107984343	107984343	1.30791	4.45698e-08	1.21737e-05
HCN2	610	1.32803	1.02213e-06	0.000115153
LAMC2	3918	1.34169	3.02319e-09	1.71048e-06
SH3PXD2A-AS1	100505839	1.34601	0.000204121	0.00499025
EMP1	2012	1.34928	2.31774e-06	0.000202144
F3	2152	1.3841	0.000179337	0.00455296
GPRC5A	9052	1.38471	2.35006e-06	0.000202335
SNX33	257364	1.38977	0.00036968	0.00743206
SSSCA1-AS1	254100	1.39191	0.000468992	0.00878102
MB21D2	151963	1.4064	2.8695e-06	0.000229589
HIST2H2BE	8349	1.40793	1.27324e-06	0.000134471
SOX8	30812	1.41192	2.32233e-06	0.000202144
ITGA9	3680	1.42665	1.03218e-06	0.000115153
FKBP4	2288	1.43309	0.000232374	0.00541363
CCN1	3491	1.43613	5.79813e-05	0.00205951
CLIC4	25932	1.45173	1.32419e-08	5.24447e-06
PODXL2	50512	1.45639	1.75469e-07	3.08865e-05
LOC107984895	107984895	1.47455	0.000193623	0.00482291
BAMBI	25805	1.47957	8.936e-06	0.000536227
LOC105370035	105370035	1.48393	8.46786e-05	0.00268296
LDLR	3949	1.48948	1.11437e-05	0.000617269
GJB3	2707	1.50116	0.000312861	0.00662008
RPL23AP82	284942	1.51358	0.000169984	0.00442909
TACSTD2	4070	1.53313	2.2082e-05	0.00100171
FGFBP1	9982	1.53938	2.78343e-06	0.000224975
DEPP1	11067	1.54575	1.34046e-06	0.000137894
HBEGF	1839	1.55314	2.74252e-07	4.43336e-05
SMAD3	4088	1.55632	0.000413716	0.00803198
MMP20	9313	1.56743	9.35951e-06	0.000553259
CLDN9	9080	1.56942	2.82132e-05	0.00120149
SNAI2	6591	1.58472	4.89317e-06	0.000355585
SNORA59A	677885	1.61399	1.93902e-06	0.000182845
EPB41L4A-DT	54508	1.61748	0.000133738	0.00374325
GLIS3-AS1	84850	1.64833	0.000160087	0.00422682
ATF3	467	1.66259	0.00020699	0.00504483
NUAK2	81788	1.69697	0.000537771	0.00957232
TNS4	84951	1.73942	4.97352e-05	0.00185827
SLC2A3	6515	1.73946	1.23386e-09	8.14448e-07
LINC00941	100287314	1.74246	1.00001e-06	0.000114798
DNTTIP1	116092	1.74814	1.65441e-07	2.97832e-05
RADIL	55698	1.75105	3.3256e-09	1.75614e-06
INHBB	3625	1.77831	7.61992e-06	0.000490711
LOC105373490	105373490	1.78751	6.92952e-05	0.00233651
A4GALT	53947	1.84886	0.000430487	0.00823644
ACP7	390928	1.86651	9.97073e-05	0.00302598
BTF3P7	652960	1.95542	9.00344e-07	0.000109717
HSPB8	26353	1.97151	4.13324e-09	2.04621e-06
MOB3B	79817	1.98506	3.89968e-05	0.00152918
BDKRB2	624	2.05081	6.08624e-05	0.00211444
ZNF433-AS1	101928464	2.06527	1.11133e-05	0.000617269
LOC105370007	105370007	2.08433	7.57316e-08	1.87459e-05
CLMAT3	101927096	2.14014	1.83386e-06	0.000177146
LINP1	108570035	2.28083	6.03434e-11	9.5596e-08
LOC105374715	105374715	2.28408	2.5923e-08	7.60503e-06
FXYD4	53828	2.33784	1.15675e-07	2.43818e-05
SUSD2	56241	2.36411	7.47087e-09	3.2876e-06
ZNF702P	79986	2.37601	2.03992e-05	0.000957157
MIG7	723788	2.40195	6.75736e-07	8.92084e-05
LOC107987393	107987393	2.45903	3.02358e-07	4.78995e-05
CCN2	1490	2.5136	3.25091e-10	3.19138e-07
PRR20G	100419008	2.62555	6.89326e-08	1.76134e-05
NOG	9241	2.62705	2.25435e-06	0.000200637
WNT7A	7476	2.63165	1.62335e-06	0.000158747
TIMP3	7078	2.7438	1.2054e-10	1.59132e-07
LOC101928477	101928477	2.74686	1.57755e-10	1.78511e-07
RAET1L	154064	2.75932	2.95947e-11	8.9338e-08
WFDC2	10406	2.93906	2.2651e-08	7.50075e-06
ICAM1	3383	3.06745	6.01097e-10	4.76129e-07
KRT6A	3853	3.28172	3.62611e-10	3.19138e-07
LOC100130268	100130268	3.58493	3.38359e-11	8.9338e-08
TM4SF1	4071	3.59335	9.6076e-08	2.11394e-05
LOC105373024	105373024	4.36216	5.66334e-09	2.63878e-06
